# Supplementary material for: A DNA vaccine encoding the viral hemorrhagic septicemia virus genotype IVb glycoprotein confers protection in muskellunge (Esox masquinongy), rainbow trout (Oncorhynchus mykiss), brown trout (Salmo trutta), and lake trout (Salvelinus namaycush)
Source: Virol J. 2016 Dec 2;13:203. doi: 10.1186/s12985-016-0662-8 (PMC5134280; doi:10.1186/s12985-016-0662-8)
Supplement: Additional file 1: — Cumulative mortality data for vaccination trials of muskellunge and three salmonid species.ᅟ(XLSX 14 kb) [file 12985_2016_662_MOESM1_ESM.xlsx]

## Sheet: cumulative mortality
	CUMULATIVE MORTALITY
	MUS-1						MUS-2						MUS-3						RBT-1					RBT-2					BNT-1					BNT-2					LAT-1					LAT-2
Number of Fish/tank	10	10	10	10	10		10	10	10	10	10		10	10	10	10	10		26	13	29	10		17	31	35	10		38	18	26	10		25	25	28	10		34	27	26	10		34	27	26	10
Days Post Exposure	pVHSivb-G	pVHSivb-G	mock	mock	NC		pVHSivb-G	pVHSivb-G	mock	mock	NC		pVHSivb-G	pVHSivb-G	mock	mock	NC		pVHSivb-G	pVHSivb-G (2 doses)	mock	NC		pVHSivb-G	pVHSivb-G (2 doses)	mock	NC		pVHSivb-G	pVHSivb-G (2 doses)	mock	NC		pVHSivb-G	pVHSivb-G (2 doses)	mock	NC		pVHSivb-G	pVHSivb-G (2 doses)	mock	NC		pVHSivb-G	pVHSivb-G (2 doses)	mock	NC
1	0	0	0	0	0		0	0	0	0	0		0	0	0	0	0		0	0	0	0		0	0	0	0		0	0	0	0		0	0	0	0		0	0	0	0		0	0	0	0
2	0	0	0	0	0		0	0	0	0	0		0	0	0	0	0		0	0	0	0		0	0	0	0		0	0	0	0		0	0	0	0		0	0	0	0		0	0	0	0
3	0	0	0	0	0		0	0	0	0	0		0	0	0	0	0		0	0	0	0		0	0	0	0		0	0	0	0		0	0	0	0		0	0	0	0		0	0	0	0
4	0	0	0	0	0		0	0	0	0	0		0	0	0	0	0		3.8	0	0	0		0	0	0	0		0	0	0	0		0	0	0	0		0	0	0	0		0	0	0	0
5	0	0	0	0	0		0	0	0	0	0		0	0	0	0	0		11.5	0	10.3	0		0	0	0	0		0	0	0	0		0	0	0	0		0	0	0	0		0	0	0	0
6	0	0	0	0	0		0	0	0	10	0		0	0	0	0	0		15.4	0	27.6	0		0	0	0	0		0	0	3.8	0		0	0	0	0		0	0	0	0		0	0	0	0
7	0	0	0	0	0		0	0	0	20	0		0	0	20	0	0		19.2	0	41.4	0		0	0	2.9	0		0	0	3.8	0		0	0	3.57	0		0	0	11.5	0		0	0	7.7	0
8	0	0	30	20	0		10	0	20	60	0		0	0	20	10	0		19.2	0	51.7	0		0	0	2.9	0		0	5.56	7.7	0		4	0	3.57	0		0	0	19.2	0		0	0	15.4	0
9	0	0	40	30	0		10	0	60	60	0		0	0	20	10	0		19.2	0	55.2	0		0	0	2.9	0		0	5.56	11.5	0		4	0	3.57	0		0	0	26.9	0		0	0	19.2	0
10	0	0	50	30	0		20	0	70	70	0		0	0	50	20	0		19.2	0	58.6	0		0	0	2.9	0		0	5.56	11.5	0		4	0	3.57	0		0	0	26.9	0		0	0	23.1	0
11	0	0	70	60	0		30	0	70	90	0		0	0	70	50	0		19.2	0	62.1	0		0	0	2.9	0		0	5.56	15.4	0		4	0	3.57	0		0	0	26.9	0		0	0	23.1	0
12	0	0	70	60	0		30	0	80	90	0		0	0	70	50	0		19.2	7.7	62.1	0		0	0	2.9	0		0	5.56	15.4	0		4	0	3.57	0		0	0	26.9	0		0	0	23.1	0
13	0	0	70	70	0		30	0	80	90	0		0	0	80	70	0		19.2	15.4	62.1	0		0	0	2.9	0		2.6	5.56	15.4	0		4	0	3.57	0		0	0	26.9	0		0	0	23.1	0
14	0	0	80	70	0		30	0	90	90	0		0	0	80	70	0		26.9	15.4	62.1	0		0	0	5.7	0		2.6	5.56	15.4	0		4	0	3.57	0		0	0	26.9	0		0	0	26.9	0
15	0	0	90	70	0		30	0	90	90	0		0	0	80	90	0		26.9	15.4	62.1	0		0	0	5.7	0		2.6	5.56	15.4	0		4	0	3.57	0		0	0	26.9	0		0	0	26.9	0
16	0	10	100	80	0		30	0	100	100	0		0	0	80	90	0		26.9	15.4	62.1	0		0	0	5.7	0		2.6	5.56	15.4	0		4	0	7.14	0		0	0	30.7	0		0	0	30.7	0
17	0	10	100	90	0		30	0	100	100	0		0	0	80	90	0		26.9	15.4	62.1	0		0	0	5.7	0		2.6	5.56	19.2	0		4	0	7.14	0		0	0	30.7	0		0	0	30.7	0
18	0	10	100	90	0		30	0	100	100	0		0	0	80	90	0		26.9	15.4	62.1	0		0	0	8.6	0		2.6	11.1	19.2	0		4	0	7.14	0		0	0	30.7	0		0	0	30.7	0
19	0	10	100	90	0		30	0	100	100	0		0	0	80	90	0		26.9	15.4	62.1	0		0	0	8.6	0		2.6	11.1	19.2	0		4	0	7.14	0		0	0	30.7	0		0	0	30.7	0
20	0	10	100	100	0		30	0	100	100	0		0	0	90	90	0		26.9	15.4	62.1	0		0	0	8.6	0		2.6	11.1	19.2	0		4	0	7.14	0		0	0	30.7	0		0	0	30.7	0
21	0	10	100	100	0		30	0	100	100	0		0	0	90	90	0		26.9	15.4	62.1	0		0	0	8.6	0		5.3	11.1	19.2	0		4	0	7.14	0		0	0	30.7	0		0	0	30.7	0
22	0	10	100	100	0		30	0	100	100	0		0	0	90	90	0		26.9	15.4	62.1	0		0	0	8.6	0		5.3	11.1	19.2	0		4	0	7.14	0		0	0	30.7	0		0	0	30.7	0
23	0	10	100	100	0		30	0	100	100	0		0	0	100	90	0		26.9	15.4	62.1	0		0	0	8.6	0		5.3	11.1	19.2	0		4	0	7.14	0		0	0	30.7	0		0	0	34.6	0
24	0	10	100	100	0		30	0	100	100	0		0	0	100	90	0		26.9	15.4	62.1	0		0	0	8.6	0		5.3	11.1	19.2	0		4	0	10.7	0		0	0	30.7	0		0	0	34.6	0
25	0	10	100	100	0		30	0	100	100	0		0	0	100	90	0		26.9	15.4	62.1	0		0	0	8.6	0		5.3	16.7	19.2	0		4	0	10.7	0		0	0	30.7	0		0	0	34.6	0
26	0	10	100	100	0		30	0	100	100	0		0	0	100	90	0		26.9	15.4	62.1	0		0	0	8.6	0		5.3	16.7	19.2	0		4	0	10.7	0		0	0	30.7	0		0	0	34.6	0
27	0	10	100	100	0		30	0	100	100	0		0	0	100	100	0		26.9	15.4	62.1	0		0	0	8.6	0		5.3	16.7	19.2	0		4	0	10.7	0		0	0	30.7	0		0	0	34.6	0
28	0	10	100	100	0		30	0	100	100	0		0	0	100	100	0		26.9	15.4	62.1	0		0	0	8.6	0		5.3	16.7	23.1	0		4	4	10.7	0		0	0	30.7	0		0	0	34.6	0
