# Supplementary material for: A DNA vaccine encoding the viral hemorrhagic septicemia virus genotype IVb glycoprotein confers protection in muskellunge (Esox masquinongy), rainbow trout (Oncorhynchus mykiss), brown trout (Salmo trutta), and lake trout (Salvelinus namaycush)
Source: Virol J. 2016 Dec 2;13:203. doi: 10.1186/s12985-016-0662-8 (PMC5134280; doi:10.1186/s12985-016-0662-8)
Supplement: Additional file 2: — Anti-VHSV antibody level in immunized muskellunge pre and post VHSV-IVb challenge.ᅟ(XLSX 12 kb) [file 12985_2016_662_MOESM2_ESM.xlsx]

## Sheet: Sheet1
	MUSKELLUNGE INDIRECT ELISA OD VALUES
	Post Vaccination							Post Challenge
	-2wpv	2wpv	4wpv	6wpv	8wpv	10wpv		16wpc	22wpv	25wpv	28wpv	30wpv	40wpv	44wpv
	0.0585833	0.0115833	0.232917	0.507917	0.620417	0.197292		2.33079	2.20192	2.15192	1.10679	0.418292	0.892292	0.176292
	0.0335833	0.0275833	0.143417	0.385417	0.216917	0.164292		0.350792	2.42892	2.66142	0.963292	0.258292	0.481292	0.349792		wpc=weeks post challenge
	0.0325833	0.0100833	0.146417	0.205417	0.157917	0.102792		2.68429	2.35692	2.23192	0.300792	0.942292	1.74229	0.374792		wpv=weeks post vaccination
	0.0490833	0.0065	0.394917	0.304917	0.308417	0.298792		2.28629	2.14592	2.02092	1.03679	0.694292	0.465417	0.242292
	0.0870833	0.0075	0.246917	0.379917	0.212417	0.186792		1.22879	1.89242	0.734417	0.735292	1.03229	0.977917	0.774292
	0.0275833	0.0175	0.120917	0.203917	0.260917	0.0772917		2.36479	1.10842	2.57592	0.819292	1.39129	0.511417	0.361792
	0.0565833	0.019	0.00491667	0.0999167	0.382417	0.391792		0.701292	2.18742	1.94592	1.42729	0.913292
	0.0560833	-0.000125	0.443417	1.03642	0.0504167	0.0327917		0.838292	2.24842	2.54242	1.33779	1.56679
	0.0390833	0.010375	0.0394167	0.0799167	0.610917	0.160292			1.65042	1.53892	1.10529	1.57679
	0.0585833	0.042875	0.114417	0.184917	0.196792	0.297292			2.16842			1.33229
	0.0335833	0.018875	0.821917	0.477917	0.593792	0.0512917			2.66992			0.988292
	0.0325833	0.009875	0.0464167	0.0449167	0.279917	1.06129			0.688417			0.952292
	0.0490833	0.006875	0.424917	1.50242	0.0524167	0.126792
	0.0870833	0.003875	0.201917	0.262417	1.23444	0.0502917
	0.0275833	0.035875	0.170917	0.142917	0.495792	0.0997917
	0.0565833	0.009375	0.129417	0.0694167	0.386792	0.133292
	0.0560833	0.0585833	0.108917	0.112417	0.221792	0.262292
	0.0390833	0.0335833	0.461917	0.320917	0.502792	0.179292
	0.0585833	0.0325833	0.250417	0.364417	0.740792	0.231792
	0.0335833	0.0490833	0.186417	0.202417	0.171417	0.0812917
	0.0325833	0.0870833	0.567917	0.457417	0.638792	0.180792
	0.0490833	0.0275833	0.231417	0.143417	0.385792	0.288292
	0.0870833	0.0565833	0.263417	0.0789167	0.207417	0.144292
	0.0275833	0.0560833	0.208417	0.135417	0.417917	0.131792
	0.0565833	0.0390833		0.113417	0.0862917
	0.0560833			0.381917	0.245292
	0.0390833
